# Supplementary material for: Prevalence of SARS-CoV-2 antibodies in France: results from nationwide serological surveillance
Source: Nat Commun. 2021 May 21;12:3025. doi: 10.1038/s41467-021-23233-6 (PMC8140151; doi:10.1038/s41467-021-23233-6)
Supplement: Supplementary file 4 — Source Data [file 41467_2021_23233_MOESM4_ESM.zip]

Archive with 1 entries (1 files):
- fig_source_data.xlsx
